# Supplementary material for: Transmission Dynamics of Carbapenem-Resistant Klebsiella pneumoniae Sequence Type 11 Strains Carrying Capsular Loci KL64 and rmpA/rmpA2 Genes
Source: Front Microbiol. 2021 Oct 7;12:736896. doi: 10.3389/fmicb.2021.736896 (PMC8529244; doi:10.3389/fmicb.2021.736896)
Supplement: Supplementary file 1 [file Table_1.XLSX]

## Sheet: Sheet1
Table S1 Single-nucleotide polymorphisms (SNPs) detected in 16 K. pneumoniae strains.
Position in KP58	Reference	KP12	KP15	KP19	KP37	KP38-1	KP38-2	KP45	KP5	KP65	KP1-1	KP18	KP1-2	KP32	KP33	KP35	KP36	Mutation type	Effects on protein	Gene
93243	C	C	C	C	C	C	C	C	T	C	C	C	C	C	C	C	C	missense_variant	Asp84Asn	N/A
101077	C	C	C	C	C	C	C	T	C	C	C	C	C	C	C	C	C	intergenic	-	-
146054	T	C	C	C	C	C	C	C	C	C	C	C	C	C	C	C	C	stop_gained	Ter93*	N/A
173460	A	C	C	C	C	C	C	C	C	C	C	C	C	C	C	C	C	synonymous_variant	Arg34Arg	selB
354874	A	A	A	A	A	A	A	A	T	A	A	A	A	A	A	A	A	missense_variant	Tyr875Asn	malT
384623	C	C	C	C	C	T	C	C	C	C	C	C	C	C	C	C	C	missense_variant	Arg172His	mrcA
384914	G	G	G	G	G	T	G	G	G	G	G	G	G	G	G	G	G	missense_variant	Pro75His	mrcA
397784	G	G	G	G	G	G	T	G	G	G	G	G	G	G	G	G	G	missense_variant	Ala630Asp	N/A
511825	C	C	C	C	C	C	A	C	C	C	C	C	C	C	C	C	C	intergenic	-	-
602715	T	T	T	T	T	G	T	T	T	T	T	T	T	T	T	T	T	missense_variant	Phe92Val	N/A
623244	T	T	T	T	T	T	T	T	T	T	G	T	G	T	T	T	T	missense_variant	Ile71Leu	sstT
712755	A	A	A	A	G	A	G	G	A	A	A	A	A	G	G	G	G	missense_variant	Asp517Gly	parC
883050	T	T	T	T	T	T	A	T	T	T	T	T	T	T	T	T	T	synonymous_variant	Arg337Arg	prfB
1060155	A	A	A	A	A	A	A	C	A	A	A	A	A	A	A	A	A	intergenic	-	-
1142211	C	C	C	C	C	C	T	T	C	C	C	C	C	C	C	T	C	synonymous_variant	Thr179Thr	hycC
1179902	A	C	C	C	C	C	C	C	C	C	C	C	C	C	C	C	C	stop_gained	Ter128*	yqaB
1411722	C	C	C	C	C	C	C	C	C	C	C	C	C	C	A	C	C	missense_variant	Leu72Met	N/A
1502130	A	T	T	T	T	T	T	T	T	T	T	T	T	T	T	T	T	intergenic	-	-
1609269	G	G	G	G	G	G	G	G	G	A	G	G	G	G	G	G	G	missense_variant	Thr376Ile	glpC
1631729	T	A	A	A	A	A	A	A	A	A	A	A	A	A	A	A	A	missense_variant	Tyr190Asn	ompK36
1683167	A	C	C	C	C	C	C	C	C	C	C	C	C	C	C	C	C	intergenic	-	-
1775563	A	A	A	A	A	T	A	A	A	A	A	A	A	A	A	A	A	synonymous_variant	Pro158Pro	alkA
1788888	A	A	A	A	A	A	A	C	A	A	A	A	A	A	A	A	A	missense_variant	His574Pro	N/A
1808309	T	A	T	A	T	T	T	T	T	T	T	A	T	T	T	T	T	synonymous_variant	Gly7Gly	rfbB
1823990	A	A	A	A	G	A	G	G	A	A	A	A	A	G	G	G	G	missense_variant	Asp51Gly	N/A
1826952	G	G	G	G	G	G	G	G	G	C	G	G	G	G	G	G	G	missense_variant	Leu15Phe	N/A
1827228	G	G	G	G	G	G	C	C	G	G	G	G	G	G	G	C	G	missense_variant	Val10Leu	N/A
1852589	T	C	C	C	C	C	C	C	C	C	C	C	C	C	C	C	C	missense_variant	Leu195Pro	cobT
1905155	A	G	G	G	G	G	G	G	G	G	G	G	G	G	G	G	G	missense_variant	Ile2139Thr	irp1
1969454	G	G	G	G	T	G	G	G	G	G	G	G	G	G	G	G	G	intergenic	-	-
1993616	A	A	A	A	A	A	T	A	A	A	A	A	A	A	A	A	A	missense_variant	His491Leu	aspS
2000698	T	G	G	G	G	G	G	G	G	G	G	G	G	G	G	G	G	missense_variant	Ile216Met	mepM
2003778	C	C	C	C	C	C	T	C	C	C	C	C	C	C	C	C	C	synonymous_variant	Glu56Glu	pyk
2034366	C	C	C	C	C	C	C	C	C	C	C	C	T	C	C	C	C	stop_gained	Gln30*	mgrB
2122816	G	G	G	G	G	G	G	G	G	G	A	G	A	G	G	G	G	synonymous_variant	Leu104Leu	N/A
2214891	C	C	C	C	C	C	C	C	C	C	C	C	T	C	C	C	C	missense_variant	Cys257Tyr	N/A
2254333	C	C	C	C	G	C	C	C	C	C	C	C	C	C	C	C	C	missense_variant	Ser99Arg	sufD
2283299	C	C	C	C	C	T	C	C	C	C	C	C	C	C	C	C	C	missense_variant	Ala39Val	N/A
2293064	G	G	G	G	G	T	G	G	G	G	G	G	G	G	G	G	G	synonymous_variant	Pro132Pro	N/A
2366384	C	A	A	A	C	C	C	C	C	C	C	A	C	C	C	C	C	synonymous_variant	Thr6Thr	N/A
2367353	T	T	T	T	G	T	G	G	T	T	T	T	T	G	G	G	G	synonymous_variant	Val329Val	N/A
2414879	A	A	A	A	T	A	T	T	A	A	A	A	A	T	T	T	T	missense_variant	Glu27Val	tyrS
2448373	C	C	C	C	C	C	C	C	T	C	C	C	C	C	C	C	C	missense_variant	Gly261Asp	N/A
2450353	G	G	G	G	G	G	G	G	A	G	G	G	G	G	G	G	G	synonymous_variant	Val29Val	tehB
2520331	C	C	C	C	C	C	C	C	C	C	A	C	C	C	C	C	C	synonymous_variant	Thr237Thr	kmrA
2532311	C	G	G	G	C	C	C	C	C	C	G	G	G	C	C	C	C	missense_variant	Phe946Leu	fdnG
2593317	T	A	A	A	A	A	A	A	A	A	A	A	A	A	A	A	A	missense_variant	Ile211Phe	pqqF
2601334	G	T	T	T	G	G	G	G	G	G	G	T	G	G	G	G	G	missense_variant	Gly321Trp	N/A
2608581	C	A	A	A	C	C	C	C	C	C	C	A	C	C	C	C	C	synonymous_variant	Pro170Pro	N/A
2611315	G	T	T	T	G	G	G	G	G	G	G	T	G	G	G	G	G	synonymous_variant	Leu148Leu	N/A
2671353	G	T	T	T	G	G	G	G	T	T	T	T	T	G	G	G	G	intergenic	-	-
2731860	C	C	C	C	C	C	C	C	C	C	T	C	T	C	C	C	C	intergenic	-	-
2960355	G	T	T	T	G	G	G	G	G	G	G	T	G	G	G	G	G	missense_variant	Ala331Glu	paaK
3213244	G	G	G	G	G	G	G	G	G	G	G	G	A	G	G	G	G	missense_variant	Ala138Val	chbC
3398040	G	G	G	G	G	G	G	G	G	G	G	G	A	G	G	G	G	intergenic	-	-
3501285	C	C	C	C	A	C	A	A	C	C	C	C	C	A	A	A	A	intergenic	-	-
3591598	A	A	T	A	A	A	A	A	A	A	A	A	A	A	A	A	A	missense_variant	Leu1021Gln	mukB
3634903	G	A	A	A	A	A	A	A	A	A	A	A	A	A	A	A	A	missense_variant	Ala213Thr	trxB
3688188	C	T	T	T	C	C	C	C	T	T	T	T	T	C	C	C	C	synonymous_variant	Gln248Gln	N/A
3688835	C	C	C	C	C	C	T	C	C	C	C	C	C	C	C	C	C	missense_variant	Ala33Thr	N/A
3834722	C	T	T	T	C	C	C	C	C	C	T	T	T	C	C	C	C	stop_gained	Trp34*	modB
3901844	A	A	A	A	A	A	A	T	A	A	A	A	A	A	A	A	A	intergenic	-	-
3932292	G	G	G	G	G	G	G	G	G	G	T	G	T	G	G	G	G	missense_variant	Trp370Leu	N/A
3941960	G	G	G	G	G	G	G	G	G	A	G	G	G	G	G	G	G	intergenic	-	-
4005381	T	T	T	T	T	T	T	C	T	T	T	T	T	T	T	T	T	intergenic	-	-
4019769	A	A	A	A	A	A	A	A	C	A	A	A	A	A	A	A	A	intergenic	-	-
4028965	G	G	G	G	A	G	A	A	G	G	G	G	G	A	A	A	A	missense_variant	Ala406Thr	betA
4046073	C	G	G	G	C	C	C	C	G	G	G	G	G	C	C	C	C	missense_variant	Asn113Lys	N/A
4058932	G	A	A	A	G	G	G	G	G	G	G	A	G	G	G	G	G	missense_variant	Glu41Lys	N/A
4075721	G	G	G	G	G	A	G	G	G	G	G	G	G	G	G	G	G	intergenic	-	-
4193337	A	A	A	A	A	A	A	A	C	A	A	A	A	A	A	A	A	missense_variant	Leu206Val	N/A
4194589	G	G	G	G	A	G	A	A	G	G	G	G	G	A	A	A	A	missense_variant	Ala3Val	N/A
4204987	G	G	G	G	G	G	A	G	G	G	G	G	G	G	G	G	G	synonymous_variant	Gly464Gly	N/A
4212363	A	A	A	A	A	A	A	A	C	A	A	A	A	A	A	A	A	missense_variant	Asp208Glu	N/A
4244048	G	G	G	G	G	G	G	A	G	G	G	G	G	G	G	G	G	missense_variant	Ala612Val	ppiD
4247797	A	G	G	G	A	A	A	A	G	G	G	G	G	A	A	A	A	synonymous_variant	Arg379Arg	N/A
4310512	A	G	G	G	G	G	G	G	G	G	G	G	G	G	G	G	G	stop_gained	Ter81*	phoR
4358580	G	G	G	G	G	G	G	G	G	G	A	G	G	G	G	G	G	synonymous_variant	Ala547Ala	N/A
4561016	A	A	A	A	A	A	A	A	A	A	A	A	T	A	A	A	A	missense_variant	Glu230Val	aroP
4608567	G	G	G	G	G	G	G	G	C	G	G	G	G	G	G	G	G	missense_variant	Gly57Ala	N/A
4660391	G	G	G	G	A	G	A	A	G	G	G	G	G	A	A	A	A	intergenic	-	-
4661155	C	C	C	C	C	C	T	C	C	C	C	C	C	C	C	C	C	synonymous_variant	Phe252Phe	citN
4783611	C	T	T	T	C	C	C	C	C	C	C	T	C	C	C	C	C	synonymous_variant	Asn664Asn	N/A
4922688	G	G	G	G	G	G	G	G	G	A	G	G	G	G	G	G	G	intergenic	-	-
4991259	A	T	T	T	A	A	A	A	A	A	A	T	A	A	A	A	A	missense_variant	Val205Asp	hflC
5002967	C	C	C	C	C	C	C	C	C	T	C	C	C	C	C	C	C	intergenic	-	-
5096915	C	C	C	C	C	T	C	C	C	C	C	C	C	C	C	C	C	synonymous_variant	Leu736Leu	N/A
5157519	T	T	T	T	T	G	T	T	T	T	T	T	T	T	T	T	T	missense_variant	Ile140Ser	N/A
5222962	C	A	A	A	C	C	C	C	A	A	A	A	A	C	C	C	C	intergenic	-	-
5267881	A	A	A	A	A	A	G	A	A	A	A	A	A	A	A	A	A	intergenic	-	-
5328242	T	T	T	C	T	T	T	T	T	T	T	C	T	T	T	T	T	intergenic	-	-
